# Supplementary material for: Parental-effect gene-drive elements under partial selfing, or why do Caenorhabditis genomes have hyperdivergent regions?
Source: Genetics. 2024 Oct 30;229(1):iyae175. doi: 10.1093/genetics/iyae175 (PMC11708918; doi:10.1093/genetics/iyae175)
Supplement: iyae175_Supplementary_Data [file iyae175_supplementary_data.zip]

Archive with 2 entries (2 files):
- File_S1_GENETICS-2024-307305.pdf
- Supplemental_Material_Legends_GENETICS-2024-307305.docx
